# Supplementary material for: Variability Studies of Two Prunus-Infecting Fabaviruses with the Aid of High-Throughput Sequencing
Source: Viruses. 2018 Apr 18;10(4):204. doi: 10.3390/v10040204 (PMC5923498; doi:10.3390/v10040204)
Supplement: Supplementary file 1 [file viruses-10-00204-s001.zip]

Archive with 7 entries (6 files):
- Supplementary Figure 1.pdf
- __MACOSX/
- __MACOSX/._Supplementary Figure 1.pdf
- Supplementary Table 1.pdf
- __MACOSX/._Supplementary Table 1.pdf
- Supplementary Table 2.xls
- __MACOSX/._Supplementary Table 2.xls
