# Supplementary material for: Variability Studies of Two Prunus-Infecting Fabaviruses with the Aid of High-Throughput Sequencing
Source: Viruses. 2018 Apr 18;10(4):204. doi: 10.3390/v10040204 (PMC5923498; doi:10.3390/v10040204)
Supplement: Supplementary file 1 [file viruses-10-00204-s001.zip › Supplementary Table 2.xls]

## Sheet: RNA1
Supplementary Table 2 Recombination analysis of CVF and PrVF isolates, RNA1
		Breakpoint Positions
		In Recombinant Sequence					Detection Methods
Recombination Event Number	Number In .RDP File	Begin	End	Recombinant Sequence(s)	Minor Parental Sequence(s)	Major Parental Sequence(s)	RDP	GENECONV	Bootscan	Maxchi	Chimaera	SiSscan	PhylPro	LARD	3Seq
1	1	3043	3355	PrVF_13F58-v1_-_KX269869	PrVF_13F58-v2_-_KX269870	PrVF_31-vC_-_KX216774	1.33746e-12	2.60032e-36	1.85844e-12	0.000108648	0.000101192	1.65211e-10	NS	NS	1.80611e-08
Table Key:
~ = It is possible that this apparent recombination signal could have been caused by an evolutionary
process other than recombination.
* = The actual breakpoint position is undetermined (it was most likely overprinted by a subsequent
recombination event).
^ = The recombinant sequence may have been misidentified (one of the identified parents might be the recombinant)
Minor Parent = Parent contributing the smaller fraction of sequence.
Major Parent = Parent contributing the larger fraction of sequence.
Unknown = Only one parent and a recombinant need be in the alignment for a recombination event to be detectable.
The sequence listed as unknown was used to infer the existance of a missing parental sequence.
NS = No significant P-value was recorded for this recombination event using this method.
	Multiple alignment of the sequences

## Sheet: RNA2
Supplementary Table 2 Recombination analysis of CVF and PrVF isolates, RNA2
		Breakpoint Positions
		In Recombinant Sequence					Detection Methods
Recombination Event Number	Number In .RDP File	Begin	End	Recombinant Sequence(s)	Minor Parental Sequence(s)	Major Parental Sequence(s)	RDP	GENECONV	Bootscan	Maxchi	Chimaera	SiSscan	PhylPro	LARD	3Seq
2	3~	3355	3561	^PrVF_8816-s1_-_KX269871	Unknown (PrVF_43-vC_-_KX192393)	PrVF_74-vC_-_KX216769	0.00144049	2.03277e-12	3.90373e-09	2.54447e-06	4.81179e-05	1.49641e-19	NS	NS	0.0131543
2								PrVF_Cigany-vC_-_KX216770
2								PrVF_H6-vC_-_KX216762
Table Key:
~ = It is possible that this apparent recombination signal could have been caused by an evolutionary
process other than recombination.
* = The actual breakpoint position is undetermined (it was most likely overprinted by a subsequent
recombination event).
^ = The recombinant sequence may have been misidentified (one of the identified parents might be the recombinant)
Minor Parent = Parent contributing the smaller fraction of sequence.
Major Parent = Parent contributing the larger fraction of sequence.
Unknown = Only one parent and a recombinant need be in the alignment for a recombination event to be detectable.
The sequence listed as unknown was used to infer the existance of a missing parental sequence.
NS = No significant P-value was recorded for this recombination event using this method.
	Multiple alignment of the sequences
